# Supplementary material for: Mitochondrial phylogeny and distribution of cytoplasmic male sterility-associated genes in Beta vulgaris
Source: PLoS One. 2024 Sep 27;19(9):e0308551. doi: 10.1371/journal.pone.0308551 (PMC11432856; doi:10.1371/journal.pone.0308551)
Supplement: S1 Table — (XLSX) [file pone.0308551.s001.xlsx]

## Sheet: S1
S1 Table. Accessions used in this study .
Accession	Run	Species	Country of origin	Clade	Presence/absence of CMS-associated gene *1
					preSatp6	orf129	preSatp6-like	Gcox1
Achat	SRR18475868	Beta vulgaris subsp. vulgaris		1	+
Armesa	SRR18475867	Beta vulgaris subsp. vulgaris		1	+
Artus	SRR18475629	Beta vulgaris subsp. vulgaris		1	N	N	N	N
Barents	SRR18475581	Beta vulgaris subsp. vulgaris		1	+
Beretta	SRR18475662	Beta vulgaris subsp. vulgaris		1	+
BETA_1049	SRR18475866	Beta vulgaris subsp. vulgaris	DEU	1	+
BETA_1064	SRR18475781	Beta vulgaris subsp. vulgaris	IRN	1	+
BETA_1086	SRR18475759	Beta vulgaris subsp. vulgaris	DEU	1	+
BETA_1197	SRR18475543	Beta vulgaris subsp. vulgaris	SUN	1	+
BETA_1242	SRR18475413	Beta vulgaris subsp. vulgaris	DEU	1	+
BETA_1247	SRR18475390	Beta vulgaris subsp. vulgaris	DEU	1	+
BETA_1250	SRR18475379	Beta vulgaris subsp. vulgaris	UN	1	N	N	N	N
BETA_1289	SRR18475345	Beta vulgaris subsp. vulgaris	AZE	1	N	N	N	N
BETA_1303	SRR18475323	Beta vulgaris subsp. vulgaris	DEU	1	+
BETA_1333	SRR18475261	Beta vulgaris subsp. vulgaris	DEU	1	+
BETA_1363	SRR18475256	Beta vulgaris subsp. vulgaris	DEU	1	+
BETA_1422	SRR18475248	Beta vulgaris subsp. vulgaris	DEU	1	+
BETA_1424	SRR18475246	Beta vulgaris subsp. vulgaris	DEU	1	+
BETA_1516	SRR18475319	Beta vulgaris subsp. vulgaris	DEU	1	+
BETA_1574	SRR18475311	Beta vulgaris subsp. vulgaris	DEU	1	+
BETA_1590	SRR18475309	Beta vulgaris subsp. vulgaris	UN	1	+
BETA_1819	SRR18475793	Beta vulgaris subsp. vulgaris	UN	1	N	N	N	N
BETA_1870	SRR18475786	Beta vulgaris subsp. vulgaris	DEU	1	+
BETA_1994	SRR18475769	Beta vulgaris subsp. vulgaris	UN	1	N	N	N	N
BETA_2005	SRR18475768	Beta vulgaris subsp. vulgaris	DEU	1	N	N	N	N
BETA_2019	SRR18475766	Beta vulgaris subsp. vulgaris	DEU	1	N	N	N	N
BETA_347	SRR18475849	Beta vulgaris subsp. vulgaris	CHN	1	+
BETA_952	SRR18475616	Beta vulgaris subsp. vulgaris	DEU	1	+
BETA_987	SRR18475613	Beta vulgaris subsp. vulgaris	DEU	1	+
BETA_993	SRR18475610	Beta vulgaris subsp. vulgaris	DEU	1	N	N	N	N
Brigitta	SRR18475832	Beta vulgaris subsp. vulgaris		1	+
Brix	SRR18475831	Beta vulgaris subsp. vulgaris		1	+
Cardamone	SRR18475829	Beta vulgaris subsp. vulgaris		1	+
Charly	SRR18475828	Beta vulgaris subsp. vulgaris		1	+
Contenta	SRR18475827	Beta vulgaris subsp. vulgaris		1	+
EL-A022469	SRR18475825	Beta vulgaris subsp. vulgaris	USA	1	+
EL-A022806	SRR18475824	Beta vulgaris subsp. vulgaris	USA	1	+
EL-A027015	SRR18475821	Beta vulgaris subsp. vulgaris	USA	1	+
EL-A1200037	SRR18475811	Beta vulgaris subsp. vulgaris	USA	1	+
EL-A1303848	SRR18475809	Beta vulgaris subsp. vulgaris	USA	1	+
EL-A1401300	SRR18475806	Beta vulgaris subsp. vulgaris	USA	1	+
EL-A1402159	SRR18475804	Beta vulgaris subsp. vulgaris	USA	1	+
EL-A1402163	SRR18475736	Beta vulgaris subsp. vulgaris	USA	1	N	N	N	N
EL-A1600013	SRR18475731	Beta vulgaris subsp. vulgaris	USA	1	+
EL-A1600016	SRR18475728	Beta vulgaris subsp. vulgaris	USA	1	+
EL-A1600020	SRR18475726	Beta vulgaris subsp. vulgaris	USA	1	+
Esperanza	SRR18475720	Beta vulgaris subsp. vulgaris		1	+
Evelina	SRR18475719	Beta vulgaris subsp. vulgaris		1	+
Gerty	SRR18475718	Beta vulgaris subsp. vulgaris		1	+
Kleist	SRR18475717	Beta vulgaris subsp. vulgaris		1	+
Kopernikus	SRR18475716	Beta vulgaris subsp. vulgaris		1	+
Kuehn	SRR18475715	Beta vulgaris subsp. vulgaris		1	N	N	N	N
Laetitia	SRR18475714	Beta vulgaris subsp. vulgaris		1	+
Ludwina	SRR18475713	Beta vulgaris subsp. vulgaris		1	+
Malvina	SRR18475712	Beta vulgaris subsp. vulgaris		1	+
Monsun	SRR18475711	Beta vulgaris subsp. vulgaris		1	+
Nero	SRR18475709	Beta vulgaris subsp. vulgaris		1	+
Oxalide	SRR18475708	Beta vulgaris subsp. vulgaris		1	+
Pauletta	SRR18475707	Beta vulgaris subsp. vulgaris		1	+
PI_251042	SRR18475583	Beta vulgaris subsp. vulgaris	SRB	1	+
PI_251042_1	SRR18475582	Beta vulgaris subsp. vulgaris	SRB	1	+
PI_266100	SRR18475578	Beta vulgaris subsp. vulgaris	POL	1	+
PI_274392	SRR18475699	Beta vulgaris subsp. vulgaris	POL	1	+
PI_467869	SRR18475574	Beta vulgaris subsp. vulgaris	CHN	1	+
PI_467869_1	SRR18475573	Beta vulgaris subsp. vulgaris	CHN	1	+
PI_467870	SRR18475572	Beta vulgaris subsp. vulgaris	CHN	1	+
PI_467871	SRR18475571	Beta vulgaris subsp. vulgaris	CHN	1	+
PI_467878	SRR18475566	Beta vulgaris subsp. vulgaris	CHN	1	+
PI_467879	SRR18475565	Beta vulgaris subsp. vulgaris	CHN	1	+
PI_518156	SRR18475486	Beta vulgaris subsp. vulgaris	CHN	1	+
PI_518157	SRR18475485	Beta vulgaris subsp. vulgaris	CHN	1	+
PI_518160	SRR18475482	Beta vulgaris subsp. vulgaris	CHN	1	+
PI_518165	SRR18475670	Beta vulgaris subsp. vulgaris	CHN	1	+
PI_535834	SRR18475442	Beta vulgaris subsp. vulgaris	POL	1	+
PI_590838	SRR18475344	Beta vulgaris subsp. vulgaris	USA	1	+
PI_605413	SRR18475288	Beta vulgaris subsp. vulgaris	USA	1	+
PI_628755	SRR18475285	Beta vulgaris subsp. vulgaris	USA	1	+
PI_631354	SRR18475284	Beta vulgaris subsp. vulgaris	USA	1	+
PI_633950	SRR18475279	Beta vulgaris subsp. vulgaris	USA	1	+
PI_664914	SRR18475275	Beta vulgaris subsp. vulgaris	USA	1	+
PI_664922	SRR18475273	Beta vulgaris subsp. vulgaris	USA	1	+
PI_664923	SRR18475271	Beta vulgaris subsp. vulgaris	USA	1	+
PI_674103	SRR18475270	Beta vulgaris subsp. vulgaris	USA	1	+
Premiere	SRR18475269	Beta vulgaris subsp. vulgaris		1	+
Punkta	SRR18475268	Beta vulgaris subsp. vulgaris		1	+
Rasta	SRR18475267	Beta vulgaris subsp. vulgaris		1	+
SY_Belana	SRR18475266	Beta vulgaris subsp. vulgaris		1	+
SY_Probus	SRR18475265	Beta vulgaris subsp. vulgaris		1	+
Timur	SRR18475264	Beta vulgaris subsp. vulgaris		1	+
Vivianna	SRR18475263	Beta vulgaris subsp. vulgaris		1	N	N	N	N
TA-33BB-CMS(G)		Beta vulgaris subsp. vulgaris		2				+
BETA_1245	SRR18475402	Beta vulgaris subsp. vulgaris	DEU	3A
EL-A1200035	SRR18475813	Beta vulgaris subsp. vulgaris	USA	3A
EL-A1200036	SRR18475812	Beta vulgaris subsp. vulgaris	USA	3A
EL-A1401296	SRR18475807	Beta vulgaris subsp. vulgaris	USA	3A
EL-A1600008	SRR18475733	Beta vulgaris subsp. vulgaris	USA	3A
EL-A1600022	SRR18475724	Beta vulgaris subsp. vulgaris	USA	3A	N	N	N	N
PI_269873	SRR18475701	Beta vulgaris subsp. vulgaris	PAK	3A
PI_357367	SRR18475680	Beta vulgaris subsp. vulgaris	MKD	3A
BETA_1044	SRR18475244	Beta vulgaris subsp. vulgaris	DEU	3B
BETA_1046	SRR18475314	Beta vulgaris subsp. vulgaris	DEU	3B
BETA_1110	SRR18475854	Beta vulgaris subsp. vulgaris	GBR	3B
BETA_1116	SRR18475843	Beta vulgaris subsp. vulgaris	GBR	3B
BETA_1124	SRR18475640	Beta vulgaris subsp. vulgaris	GBR	3B
BETA_1125	SRR18475628	Beta vulgaris subsp. vulgaris	GBR	3B
BETA_1126	SRR18475617	Beta vulgaris subsp. vulgaris	GBR	3B
BETA_1176	SRR18475732	Beta vulgaris subsp. vulgaris	GBR	3B
BETA_1178	SRR18475721	Beta vulgaris subsp. vulgaris	GBR	3B
BETA_1179	SRR18475710	Beta vulgaris subsp. vulgaris	GBR	3B
BETA_1180	SRR18475603	Beta vulgaris subsp. vulgaris	GBR	3B
BETA_1181	SRR18475592	Beta vulgaris subsp. vulgaris	GBR	3B
BETA_1182	SRR18475580	Beta vulgaris subsp. vulgaris	GBR	3B
BETA_1184	SRR18475697	Beta vulgaris subsp. vulgaris	GBR	3B
BETA_1186	SRR18475686	Beta vulgaris subsp. vulgaris	GBR	3B
BETA_1187	SRR18475675	Beta vulgaris subsp. vulgaris	GBR	3B	N	N	N	N
BETA_1188	SRR18475568	Beta vulgaris subsp. vulgaris	GBR	3B	N	N	N	N
BETA_1189	SRR18475557	Beta vulgaris subsp. vulgaris	GBR	3B	N	N	N	N
BETA_1190	SRR18475546	Beta vulgaris subsp. vulgaris	GBR	3B	N	N	N	N
BETA_1191	SRR18475503	Beta vulgaris subsp. vulgaris	GBR	3B
BETA_1192	SRR18475492	Beta vulgaris subsp. vulgaris	GBR	3B	N	N	N	N
BETA_1193	SRR18475481	Beta vulgaris subsp. vulgaris	GBR	3B
BETA_1195	SRR18475661	Beta vulgaris subsp. vulgaris	GBR	3B
BETA_1196	SRR18475650	Beta vulgaris subsp. vulgaris	POL	3B
BETA_1198	SRR18475532	Beta vulgaris subsp. vulgaris	CHN	3B
BETA_1199	SRR18475521	Beta vulgaris subsp. vulgaris	SUN	3B
BETA_1204	SRR18475446	Beta vulgaris subsp. vulgaris	SWE	3B
BETA_1214	SRR18475435	Beta vulgaris subsp. vulgaris	DEU	3B
BETA_1258	SRR18475368	Beta vulgaris subsp. vulgaris	DDR	3B
BETA_1261	SRR18475474	Beta vulgaris subsp. vulgaris	DEU	3B
BETA_1290	SRR18475334	Beta vulgaris subsp. vulgaris	AZE	3B
BETA_1320	SRR18475294	Beta vulgaris subsp. vulgaris	ESP	3B
BETA_1323	SRR18475262	Beta vulgaris subsp. vulgaris	SUN	3B
BETA_1350	SRR18475258	Beta vulgaris subsp. vulgaris	DEU	3B
BETA_1375	SRR18475254	Beta vulgaris subsp. vulgaris	DEU	3B
BETA_1399	SRR18475252	Beta vulgaris subsp. vulgaris	GBR	3B
BETA_1434	SRR18475242	Beta vulgaris subsp. vulgaris	DEU	3B
BETA_1481	SRR18475320	Beta vulgaris subsp. vulgaris	DEU	3B
BETA_1524	SRR18475317	Beta vulgaris subsp. vulgaris	SUN	3B
BETA_1532	SRR18475316	Beta vulgaris subsp. vulgaris	SUN	3B
BETA_1567	SRR18475312	Beta vulgaris subsp. vulgaris	DEU	3B	N	N	N	N
BETA_1578	SRR18475310	Beta vulgaris subsp. vulgaris	USA	3B
BETA_166	SRR18475801	Beta vulgaris subsp. vulgaris	TJK	3B
BETA_166_1	SRR18475800	Beta vulgaris subsp. vulgaris	TJK	3B
BETA_1773	SRR18475797	Beta vulgaris subsp. vulgaris	DEU	3B
BETA_1803	SRR18475794	Beta vulgaris subsp. vulgaris	DEU	3B
BETA_1852	SRR18475791	Beta vulgaris subsp. vulgaris	GBR	3B
BETA_1856	SRR18475790	Beta vulgaris subsp. vulgaris	GBR	3B
BETA_1860	SRR18475789	Beta vulgaris subsp. vulgaris	GBR	3B
BETA_1864	SRR18475788	Beta vulgaris subsp. vulgaris	GBR	3B
BETA_1866	SRR18475787	Beta vulgaris subsp. vulgaris	GBR	3B	N	N	N	N
BETA_1872	SRR18475785	Beta vulgaris subsp. vulgaris	GBR	3B
BETA_1877	SRR18475784	Beta vulgaris subsp. vulgaris	GBR	3B
BETA_1878	SRR18475783	Beta vulgaris subsp. vulgaris	GBR	3B
BETA_1879	SRR18475782	Beta vulgaris subsp. vulgaris	GBR	3B	N	N	N	N
BETA_1903	SRR18475780	Beta vulgaris subsp. vulgaris	TUR	3B
BETA_1906	SRR18475779	Beta vulgaris subsp. vulgaris	NLD	3B
BETA_1928	SRR18475778	Beta vulgaris subsp. vulgaris	GBR	3B	N	N	N	N
BETA_1932	SRR18475777	Beta vulgaris subsp. vulgaris	GBR	3B
BETA_1966	SRR18475772	Beta vulgaris subsp. vulgaris	GBR	3B
BETA_2009	SRR18475767	Beta vulgaris subsp. vulgaris	GBR	3B
BETA_2022	SRR18475765	Beta vulgaris subsp. vulgaris	SUN	3B
BETA_2099	SRR18475763	Beta vulgaris subsp. vulgaris	CZE	3B
BETA_214	SRR18475762	Beta vulgaris subsp. vulgaris	ITA	3B
BETA_2145	SRR18475761	Beta vulgaris subsp. vulgaris	NLD	3B
BETA_2204	SRR18475755	Beta vulgaris subsp. vulgaris	SUN	3B
BETA_224	SRR18475752	Beta vulgaris subsp. vulgaris	GEO	3B
BETA_2267	SRR18475751	Beta vulgaris subsp. vulgaris	SUN	3B
BETA_2269	SRR18475750	Beta vulgaris subsp. vulgaris	GBR	3B
BETA_2270	SRR18475749	Beta vulgaris subsp. vulgaris	GBR	3B
BETA_2271	SRR18475747	Beta vulgaris subsp. vulgaris	GBR	3B	N	N	N	N
BETA_2272	SRR18475746	Beta vulgaris subsp. vulgaris	GBR	3B	N	N	N	N
BETA_2273	SRR18475745	Beta vulgaris subsp. vulgaris	GBR	3B
BETA_2274	SRR18475744	Beta vulgaris subsp. vulgaris	GBR	3B
BETA_2275	SRR18475743	Beta vulgaris subsp. vulgaris	GBR	3B
BETA_2277	SRR18475742	Beta vulgaris subsp. vulgaris	GBR	3B
BETA_2278	SRR18475741	Beta vulgaris subsp. vulgaris	GBR	3B	N	N	N	N
BETA_2279	SRR18475740	Beta vulgaris subsp. vulgaris	GBR	3B	N	N	N	N
BETA_265	SRR18475864	Beta vulgaris subsp. vulgaris	GEO	3B	N	N	N	N
BETA_268	SRR18475863	Beta vulgaris subsp. vulgaris	TJK	3B
BETA_268_1	SRR18475862	Beta vulgaris subsp. vulgaris	TJK	3B
BETA_269	SRR18475861	Beta vulgaris subsp. vulgaris	TJK	3B	N	N	N	N
BETA_901	SRR18475619	Beta vulgaris subsp. vulgaris	UN	3B
BETA_91	SRR18475618	Beta vulgaris subsp. vulgaris	UN	3B
BETA_974	SRR18475614	Beta vulgaris subsp. vulgaris	DEU	3B
BETA_988	SRR18475612	Beta vulgaris subsp. vulgaris	UN	3B
EL-A015030	SRR18475826	Beta vulgaris subsp. vulgaris	USA	3B
EL-A024961	SRR18475823	Beta vulgaris subsp. vulgaris	USA	3B
EL-A024967	SRR18475822	Beta vulgaris subsp. vulgaris	USA	3B
EL-A027149	SRR18475820	Beta vulgaris subsp. vulgaris	USA	3B
EL-A027154	SRR18475818	Beta vulgaris subsp. vulgaris	USA	3B
EL-A029686	SRR18475817	Beta vulgaris subsp. vulgaris	USA	3B
EL-A1200001	SRR18475816	Beta vulgaris subsp. vulgaris	USA	3B
EL-A1200026	SRR18475815	Beta vulgaris subsp. vulgaris	USA	3B
EL-A1201898	SRR18475810	Beta vulgaris subsp. vulgaris	USA	3B
EL-A1401304	SRR18475805	Beta vulgaris subsp. vulgaris	USA	3B	N	N	N	N
EL-A1402161	SRR18475803	Beta vulgaris subsp. vulgaris	USA	3B
EL-A1402162	SRR18475802	Beta vulgaris subsp. vulgaris	USA	3B
EL-A1500005	SRR18475735	Beta vulgaris subsp. vulgaris	USA	3B
EL-A1501103	SRR18475734	Beta vulgaris subsp. vulgaris	USA	3B	N	N	N	N
EL-A1600014	SRR18475730	Beta vulgaris subsp. vulgaris	USA	3B
EL-A1600015	SRR18475729	Beta vulgaris subsp. vulgaris	USA	3B
EL-A1600019	SRR18475727	Beta vulgaris subsp. vulgaris	USA	3B
EL-A1600021	SRR18475725	Beta vulgaris subsp. vulgaris	USA	3B
EL-A1600024	SRR18475723	Beta vulgaris subsp. vulgaris	USA	3B
EL-A1600025	SRR18475722	Beta vulgaris subsp. vulgaris	USA	3B
PI_120705	SRR18475705	Beta vulgaris subsp. vulgaris	TUR	3B
PI_142808	SRR18475607	Beta vulgaris subsp. vulgaris	IRN	3B
PI_142820	SRR18475606	Beta vulgaris subsp. vulgaris	IRN	3B
PI_165013	SRR18475605	Beta vulgaris subsp. vulgaris	TUR	3B
PI_165062	SRR18475604	Beta vulgaris subsp. vulgaris	TUR	3B
PI_169016	SRR18475602	Beta vulgaris subsp. vulgaris	TUR	3B
PI_169018	SRR18475601	Beta vulgaris subsp. vulgaris	TUR	3B
PI_171506	SRR18475600	Beta vulgaris subsp. vulgaris	TUR	3B
PI_171515	SRR18475599	Beta vulgaris subsp. vulgaris	TUR	3B
PI_171517	SRR18475598	Beta vulgaris subsp. vulgaris	TUR	3B
PI_175601	SRR18475596	Beta vulgaris subsp. vulgaris	TUR	3B
PI_179174	SRR18475591	Beta vulgaris subsp. vulgaris	TUR	3B
PI_181717	SRR18475590	Beta vulgaris subsp. vulgaris	LBN	3B
PI_206408	SRR18475589	Beta vulgaris subsp. vulgaris	TUR	3B
PI_220508	SRR18475588	Beta vulgaris subsp. vulgaris	AFG	3B
PI_220645	SRR18475587	Beta vulgaris subsp. vulgaris	AFG	3B
PI_232889	SRR18475585	Beta vulgaris subsp. vulgaris	HUN	3B
PI_232893	SRR18475584	Beta vulgaris subsp. vulgaris	HUN	3B
PI_264152	SRR18475579	Beta vulgaris subsp. vulgaris	IRL	3B
PI_266102	SRR18475704	Beta vulgaris subsp. vulgaris	POL	3B
PI_266103	SRR18475703	Beta vulgaris subsp. vulgaris	POL	3B
PI_266104	SRR18475702	Beta vulgaris subsp. vulgaris	POL	3B
PI_269875	SRR18475700	Beta vulgaris subsp. vulgaris	PAK	3B
PI_274393	SRR18475698	Beta vulgaris subsp. vulgaris	POL	3B
PI_274394	SRR18475696	Beta vulgaris subsp. vulgaris	POL	3B
PI_285592	SRR18475695	Beta vulgaris subsp. vulgaris	POL	3B
PI_285593	SRR18475694	Beta vulgaris subsp. vulgaris	POL	3B
PI_285594	SRR18475693	Beta vulgaris subsp. vulgaris	POL	3B
PI_285595	SRR18475692	Beta vulgaris subsp. vulgaris	POL	3B
PI_286501	SRR18475691	Beta vulgaris subsp. vulgaris	POL	3B
PI_286502	SRR18475690	Beta vulgaris subsp. vulgaris	POL	3B
PI_355958	SRR18475689	Beta vulgaris subsp. vulgaris	HUN	3B
PI_355959	SRR18475688	Beta vulgaris subsp. vulgaris	UKR	3B
PI_355960	SRR18475687	Beta vulgaris subsp. vulgaris	UKR	3B
PI_355961	SRR18475685	Beta vulgaris subsp. vulgaris	HUN	3B
PI_355962	SRR18475684	Beta vulgaris subsp. vulgaris	UKR	3B
PI_355963	SRR18475683	Beta vulgaris subsp. vulgaris	SUN	3B
PI_355964	SRR18475682	Beta vulgaris subsp. vulgaris	SUN	3B
PI_357361	SRR18475681	Beta vulgaris subsp. vulgaris	MKD	3B
PI_381638	SRR18475678	Beta vulgaris subsp. vulgaris	LVA	3B
PI_381647	SRR18475676	Beta vulgaris subsp. vulgaris	SUN	3B
PI_381649	SRR18475674	Beta vulgaris subsp. vulgaris	UKR	3B
PI_386206	SRR18475673	Beta vulgaris subsp. vulgaris	SUN	3B
PI_386209	SRR18475576	Beta vulgaris subsp. vulgaris	SUN	3B
PI_407525	SRR18475575	Beta vulgaris subsp. vulgaris	SUN	3B
PI_467874	SRR18475570	Beta vulgaris subsp. vulgaris	CHN	3B
PI_467875	SRR18475569	Beta vulgaris subsp. vulgaris	CHN	3B	N	N	N	N
PI_467876	SRR18475567	Beta vulgaris subsp. vulgaris	CHN	3B
PI_470089	SRR18475564	Beta vulgaris subsp. vulgaris	DEU	3B
PI_470093	SRR18475563	Beta vulgaris subsp. vulgaris	HUN	3B
PI_470094	SRR18475562	Beta vulgaris subsp. vulgaris	USA	3B
PI_470095	SRR18475561	Beta vulgaris subsp. vulgaris	HUN	3B
PI_502293	SRR18475560	Beta vulgaris subsp. vulgaris	UZB	3B
PI_505830	SRR18475487	Beta vulgaris subsp. vulgaris	SUN	3B
PI_518158	SRR18475484	Beta vulgaris subsp. vulgaris	CHN	3B
PI_518159	SRR18475483	Beta vulgaris subsp. vulgaris	CHN	3B
PI_518161	SRR18475672	Beta vulgaris subsp. vulgaris	CHN	3B
PI_518163	SRR18475671	Beta vulgaris subsp. vulgaris	CHN	3B
PI_535840	SRR18475440	Beta vulgaris subsp. vulgaris	POL	3B
PI_546538	SRR18475457	Beta vulgaris subsp. vulgaris	GRC	3B
PI_590614	SRR18475348	Beta vulgaris subsp. vulgaris	FRA	3B
PI_590616	SRR18475346	Beta vulgaris subsp. vulgaris	FRA	3B
PI_610265	SRR18475287	Beta vulgaris subsp. vulgaris	USA	3B	N	N	N	N
PI_610268	SRR18475286	Beta vulgaris subsp. vulgaris	USA	3B
PI_633945	SRR18475282	Beta vulgaris subsp. vulgaris	USA	3B
PI_633947	SRR18475281	Beta vulgaris subsp. vulgaris	USA	3B
PI_633949	SRR18475280	Beta vulgaris subsp. vulgaris	USA	3B
PI_663212	SRR18475278	Beta vulgaris subsp. vulgaris	USA	3B
PI_663878	SRR18475277	Beta vulgaris subsp. vulgaris	USA	3B
PI_664912	SRR18475276	Beta vulgaris subsp. vulgaris	USA	3B
PI_664916	SRR18475274	Beta vulgaris subsp. vulgaris	USA	3B
BETA_1228	SRR18475424	Beta vulgaris subsp. vulgaris	GRC	4B	N	N	N	N
BETA_1349	SRR18475259	Beta vulgaris subsp. vulgaris	DEU	4C	N	N	N	N
BETA_1431	SRR18475243	Beta vulgaris subsp. vulgaris	IRN	4C
BETA_2205	SRR18475754	Beta vulgaris subsp. vulgaris	SUN	4C
PI_116809	SRR18475706	Beta vulgaris subsp. vulgaris	IND	4C
PI_175594	SRR18475597	Beta vulgaris subsp. vulgaris	TUR	4C	N	N	N	N
PI_176424	SRR18475595	Beta vulgaris subsp. vulgaris	TUR	4C
PI_177269	SRR18475594	Beta vulgaris subsp. vulgaris	TUR	4C	N	N	N	N
PI_179173	SRR18475593	Beta vulgaris subsp. vulgaris	TUR	4C
PI_222769	SRR18475586	Beta vulgaris subsp. vulgaris	IRN	4C
PI_266101	SRR18475577	Beta vulgaris subsp. vulgaris	POL	4C
PI_368376	SRR18475679	Beta vulgaris subsp. vulgaris	MKD	4C
PI_381643	SRR18475677	Beta vulgaris subsp. vulgaris	SUN	4C
PI_590615	SRR18475347	Beta vulgaris subsp. vulgaris	FRA	4C
EL-A1200027	SRR18475814	Beta vulgaris subsp. vulgaris	USA	4E
BETA_165	SRR18475306	Beta vulgaris subsp. vulgaris	CHN	4F
BETA_1397	SRR18475253	Beta vulgaris subsp. maritima	ITA	1	N	N	N	N
PI_504220	SRR18475511	Beta vulgaris subsp. maritima	ITA	1	+
PI_518311	SRR18475657	Beta vulgaris subsp. maritima	GBR	1	+
PI_518351	SRR18475538	Beta vulgaris subsp. maritima	GBR	1	+
PI_518388	SRR18475530	Beta vulgaris subsp. maritima	IRL	1	+
PI_540625	SRR18475409	Beta vulgaris subsp. maritima	FRA	1	+
PI_546398	SRR18475353	Beta vulgaris subsp. maritima	ISR	1
PI_546529	SRR18475458	Beta vulgaris subsp. maritima	ITA	1
PI_562581	SRR18475455	Beta vulgaris subsp. maritima	EGY	1			+
PI_604509	SRR18475340	Beta vulgaris subsp. maritima	ITA	1	+
PI_604539	SRR18475297	Beta vulgaris subsp. maritima	PRT	1
PI_504222	SRR18475510	Beta vulgaris subsp. maritima	ITA	2	N	N	N	N
PI_540607	SRR18475419	Beta vulgaris subsp. maritima	FRA	2	N	N	N	N
PI_540610	SRR18475416	Beta vulgaris subsp. maritima	FRA	2	N	N	N	N
PI_540613	SRR18475415	Beta vulgaris subsp. maritima	FRA	2				+
BETA_1400	SRR18475251	Beta vulgaris subsp. maritima	ITA	3A
BETA_248	SRR18475738	Beta vulgaris subsp. maritima	ESP	3A
BETA_366	SRR18475848	Beta vulgaris subsp. maritima	FRA	3A
PI_504203	SRR18475552	Beta vulgaris subsp. maritima	ITA	3A	N	N	N	N
PI_504204	SRR18475551	Beta vulgaris subsp. maritima	ITA	3A
PI_504204_1	SRR18475550	Beta vulgaris subsp. maritima	ITA	3A
PI_504205	SRR18475549	Beta vulgaris subsp. maritima	ITA	3A
PI_504236	SRR18475505	Beta vulgaris subsp. maritima	ITA	3A
PI_504264	SRR18475495	Beta vulgaris subsp. maritima	ITA	3A
PI_504278	SRR18475490	Beta vulgaris subsp. maritima	FRA	3A
PI_518330	SRR18475646	Beta vulgaris subsp. maritima	GBR	3A
PI_540563	SRR18475439	Beta vulgaris subsp. maritima	FRA	3A	N	N	N	N
PI_540565	SRR18475438	Beta vulgaris subsp. maritima	FRA	3A	N	N	N	N
PI_540567	SRR18475437	Beta vulgaris subsp. maritima	FRA	3A
PI_540568	SRR18475436	Beta vulgaris subsp. maritima	FRA	3A
PI_562602	SRR18475349	Beta vulgaris subsp. maritima	EGY	3A
PI_604520	SRR18475331	Beta vulgaris subsp. maritima	ESP	3A	N	N	N	N
PI_604526	SRR18475325	Beta vulgaris subsp. maritima	PRT	3A	N	N	N	N
PI_604529_1	SRR18475303	Beta vulgaris subsp. maritima	ESP	3A
PI_604544	SRR18475291	Beta vulgaris subsp. maritima	FRA	3A
BETA_1101	SRR18475748	Beta vulgaris subsp. maritima	NLD	3B
BETA_1344	SRR18475260	Beta vulgaris subsp. maritima	NLD	3B
BETA_314	SRR18475858	Beta vulgaris subsp. maritima	FRA	3B	N	N	N	N
BETA_319	SRR18475853	Beta vulgaris subsp. maritima	GBR	3B
PI_504189	SRR18475558	Beta vulgaris subsp. maritima	ITA	3B
PI_504200	SRR18475554	Beta vulgaris subsp. maritima	ITA	3B
PI_504251	SRR18475498	Beta vulgaris subsp. maritima	ITA	3B
PI_504280	SRR18475489	Beta vulgaris subsp. maritima	FRA	3B
PI_518332	SRR18475644	Beta vulgaris subsp. maritima	GBR	3B	N	N	N	N
PI_518338_1	SRR18475542	Beta vulgaris subsp. maritima	GBR	3B
PI_518343	SRR18475541	Beta vulgaris subsp. maritima	GBR	3B
PI_518355	SRR18475537	Beta vulgaris subsp. maritima	GBR	3B
PI_518355_1	SRR18475536	Beta vulgaris subsp. maritima	GBR	3B
PI_518357	SRR18475534	Beta vulgaris subsp. maritima	GBR	3B	N	N	N	N
PI_518412	SRR18475516	Beta vulgaris subsp. maritima	IRL	3B
PI_518418	SRR18475515	Beta vulgaris subsp. maritima	IRL	3B
PI_518421	SRR18475513	Beta vulgaris subsp. maritima	GBR	3B
PI_518436	SRR18475445	Beta vulgaris subsp. maritima	GBR	3B
PI_540609	SRR18475417	Beta vulgaris subsp. maritima	FRA	3B
PI_540618	SRR18475412	Beta vulgaris subsp. maritima	FRA	3B	N	N	N	N
PI_540652_1	SRR18475392	Beta vulgaris subsp. maritima	FRA	3B
PI_540687	SRR18475361	Beta vulgaris subsp. maritima	BEL	3B
PI_540688	SRR18475360	Beta vulgaris subsp. maritima	BEL	3B
PI_546413	SRR18475478	Beta vulgaris subsp. maritima	FRA	3B
PI_546414	SRR18475477	Beta vulgaris subsp. maritima	FRA	3B
PI_546436	SRR18475475	Beta vulgaris subsp. maritima	GRC	3B	N	N	N	N
PI_546438	SRR18475472	Beta vulgaris subsp. maritima	GRC	3B	N	N	N	N
PI_546521	SRR18475462	Beta vulgaris subsp. maritima	GRC	3B
PI_604512	SRR18475338	Beta vulgaris subsp. maritima	GRC	3B	N	N	N	N
PI_604513	SRR18475337	Beta vulgaris subsp. maritima	GRC	3B
PI_604517	SRR18475333	Beta vulgaris subsp. maritima	GRC	3B
PI_604522	SRR18475329	Beta vulgaris subsp. maritima	GRC	3B	N	N	N	N
PI_604523	SRR18475328	Beta vulgaris subsp. maritima	GRC	3B
PI_604527	SRR18475324	Beta vulgaris subsp. maritima	ESP	3B	N	N	N	N
PI_604537	SRR18475299	Beta vulgaris subsp. maritima	PRT	3B	N	N	N	N
PI_540574	SRR18475432	Beta vulgaris subsp. maritima	FRA	4A	N	N	N	N
PI_604524	SRR18475327	Beta vulgaris subsp. maritima	PRT	4A
PI_504202	SRR18475553	Beta vulgaris subsp. maritima	ITA	4B
PI_504212	SRR18475545	Beta vulgaris subsp. maritima	ITA	4B
PI_518411	SRR18475518	Beta vulgaris subsp. maritima	IRL	4B
PI_518411_1	SRR18475517	Beta vulgaris subsp. maritima	IRL	4B
PI_546519	SRR18475465	Beta vulgaris subsp. maritima	GRC	4B	N	N	N	N
PI_604528	SRR18475322	Beta vulgaris subsp. maritima	ESP	4B	N	N	N	N
BETA_1002	SRR18475391	Beta vulgaris subsp. maritima	ITA	4C	N	N	N	N
BETA_1017	SRR18475295	Beta vulgaris subsp. maritima	TUR	4C
BETA_1519	SRR18475318	Beta vulgaris subsp. maritima	ITA	4C
BETA_289	SRR18475859	Beta vulgaris subsp. maritima	ITA	4C
PI_504190	SRR18475556	Beta vulgaris subsp. maritima	ITA	4C
PI_504196	SRR18475555	Beta vulgaris subsp. maritima	ITA	4C
PI_504206	SRR18475548	Beta vulgaris subsp. maritima	ITA	4C	N	N	N	N
PI_504243	SRR18475501	Beta vulgaris subsp. maritima	ITA	4C			+
PI_504271	SRR18475493	Beta vulgaris subsp. maritima	FRA	4C
PI_546437	SRR18475473	Beta vulgaris subsp. maritima	GRC	4C	N	N	N	N
PI_546439	SRR18475471	Beta vulgaris subsp. maritima	TUR	4C	N	N	N	N
PI_546441	SRR18475470	Beta vulgaris subsp. maritima	GRC	4C
PI_546443	SRR18475469	Beta vulgaris subsp. maritima	GRC	4C	N	N	N	N
PI_546508	SRR18475467	Beta vulgaris subsp. maritima	GRC	4C	N	N	N	N
PI_546518	SRR18475466	Beta vulgaris subsp. maritima	GRC	4C
PI_546520	SRR18475464	Beta vulgaris subsp. maritima	GRC	4C
PI_546523	SRR18475460	Beta vulgaris subsp. maritima	GRC	4C
PI_562579	SRR18475456	Beta vulgaris subsp. maritima	EGY	4C	N	N	N	N
PI_562581_1	SRR18475454	Beta vulgaris subsp. maritima	EGY	4C
PI_562581_2	SRR18475453	Beta vulgaris subsp. maritima	EGY	4C
PI_562590	SRR18475450	Beta vulgaris subsp. maritima	EGY	4C
PI_562591	SRR18475449	Beta vulgaris subsp. maritima	EGY	4C	N	N	N	N
PI_562599	SRR18475351	Beta vulgaris subsp. maritima	EGY	4C	N	N	N	N
PI_562600	SRR18475350	Beta vulgaris subsp. maritima	EGY	4C
PI_604508	SRR18475341	Beta vulgaris subsp. maritima	GRC	4C
PI_604516	SRR18475335	Beta vulgaris subsp. maritima	GRC	4C
PI_604525	SRR18475326	Beta vulgaris subsp. maritima	ESP	4C
PI_604535	SRR18475301	Beta vulgaris subsp. maritima	HRV	4C	N	N	N	N
PI_604545	SRR18475290	Beta vulgaris subsp. maritima	CYP	4C	N	N	N	N
BETA_18	SRR18475795	Beta vulgaris subsp. maritima	YUG	4D
PI_562582	SRR18475451	Beta vulgaris subsp. maritima	EGY	4D
PI_562597	SRR18475352	Beta vulgaris subsp. maritima	EGY	4D	N	N	N	N
BETA_1127	SRR18475830	Beta vulgaris subsp. maritima	FRA	4E
BETA_1550	SRR18475315	Beta vulgaris subsp. maritima	IRL	4E	N	N	N	N
BETA_1762	SRR18475798	Beta vulgaris subsp. maritima	IRL	4E	N	N	N	N
BETA_321	SRR18475852	Beta vulgaris subsp. maritima	GBR	4E
BETA_957	SRR18475615	Beta vulgaris subsp. maritima	GBR	4E
BETA_998	SRR18475609	Beta vulgaris subsp. maritima	FRA	4E
PI_518313	SRR18475655	Beta vulgaris subsp. maritima	GBR	4E
PI_518322	SRR18475651	Beta vulgaris subsp. maritima	GBR	4E
PI_518324	SRR18475649	Beta vulgaris subsp. maritima	GBR	4E
PI_518326	SRR18475647	Beta vulgaris subsp. maritima	GBR	4E	N	N	N	N
PI_518331	SRR18475645	Beta vulgaris subsp. maritima	GBR	4E
PI_518333	SRR18475643	Beta vulgaris subsp. maritima	GBR	4E
PI_518336	SRR18475641	Beta vulgaris subsp. maritima	GBR	4E
PI_518338	SRR18475544	Beta vulgaris subsp. maritima	GBR	4E
PI_518347	SRR18475539	Beta vulgaris subsp. maritima	GBR	4E
PI_518363	SRR18475533	Beta vulgaris subsp. maritima	GBR	4E
PI_518377	SRR18475531	Beta vulgaris subsp. maritima	IRL	4E
PI_518391	SRR18475529	Beta vulgaris subsp. maritima	IRL	4E
PI_518398	SRR18475528	Beta vulgaris subsp. maritima	IRL	4E
PI_518399	SRR18475527	Beta vulgaris subsp. maritima	IRL	4E
PI_518400	SRR18475526	Beta vulgaris subsp. maritima	IRL	4E
PI_518401	SRR18475525	Beta vulgaris subsp. maritima	IRL	4E	N	N	N	N
PI_518402	SRR18475524	Beta vulgaris subsp. maritima	IRL	4E
PI_518404	SRR18475523	Beta vulgaris subsp. maritima	IRL	4E
PI_518405	SRR18475522	Beta vulgaris subsp. maritima	IRL	4E
PI_518405_1	SRR18475520	Beta vulgaris subsp. maritima	IRL	4E
PI_518423	SRR18475448	Beta vulgaris subsp. maritima	GBR	4E
PI_540569	SRR18475434	Beta vulgaris subsp. maritima	FRA	4E
PI_540572	SRR18475433	Beta vulgaris subsp. maritima	FRA	4E
PI_540580	SRR18475429	Beta vulgaris subsp. maritima	FRA	4E
PI_540581	SRR18475428	Beta vulgaris subsp. maritima	FRA	4E
PI_540586	SRR18475425	Beta vulgaris subsp. maritima	FRA	4E
PI_540603	SRR18475422	Beta vulgaris subsp. maritima	FRA	4E
PI_540605	SRR18475421	Beta vulgaris subsp. maritima	FRA	4E
PI_540608	SRR18475418	Beta vulgaris subsp. maritima	FRA	4E
PI_540620	SRR18475411	Beta vulgaris subsp. maritima	FRA	4E	N	N	N	N
PI_540633	SRR18475404	Beta vulgaris subsp. maritima	GBR	4E
PI_540647	SRR18475395	Beta vulgaris subsp. maritima	FRA	4E
PI_540656	SRR18475388	Beta vulgaris subsp. maritima	FRA	4E
PI_540661	SRR18475384	Beta vulgaris subsp. maritima	FRA	4E
PI_540667	SRR18475380	Beta vulgaris subsp. maritima	FRA	4E	N	N	N	N
PI_540691	SRR18475359	Beta vulgaris subsp. maritima	FRA	4E
PI_540693	SRR18475358	Beta vulgaris subsp. maritima	FRA	4E
PI_540700	SRR18475356	Beta vulgaris subsp. maritima	FRA	4E	N	N	N	N
PI_604031	SRR18475343	Beta vulgaris subsp. maritima	IRL	4E
PI_604507	SRR18475342	Beta vulgaris subsp. maritima	GBR	4E
PI_604530	SRR18475302	Beta vulgaris subsp. maritima	FRA	4E
PI_604538	SRR18475298	Beta vulgaris subsp. maritima	PRT	4E	N	N	N	N
PI_604541	SRR18475293	Beta vulgaris subsp. maritima	PRT	4E
PI_604542	SRR18475292	Beta vulgaris subsp. maritima	FRA	4E	N	N	N	N
BETA_1429	SRR18475245	Beta vulgaris subsp. maritima	GRC	4E
BETA_156	SRR18475313	Beta vulgaris subsp. maritima	ESP	4E
BETA_194	SRR18475776	Beta vulgaris subsp. maritima	LBY	4E
BETA_1942	SRR18475775	Beta vulgaris subsp. maritima	NLD	4E
BETA_1960	SRR18475773	Beta vulgaris subsp. maritima	SWE	4E
BETA_2177	SRR18475757	Beta vulgaris subsp. maritima	CYP	4E
BETA_288	SRR18475860	Beta vulgaris subsp. maritima	FRA	4E
BETA_315	SRR18475857	Beta vulgaris subsp. maritima	FRA	4E	N	N	N	N
BETA_316	SRR18475856	Beta vulgaris subsp. maritima	FRA	4E
BETA_316_1	SRR18475855	Beta vulgaris subsp. maritima	FRA	4E
BETA_992	SRR18475611	Beta vulgaris subsp. maritima	FRA	4E	N	N	N	N
PI_504223	SRR18475509	Beta vulgaris subsp. maritima	ITA	4E
PI_504226	SRR18475508	Beta vulgaris subsp. maritima	ITA	4E
PI_504228	SRR18475507	Beta vulgaris subsp. maritima	ITA	4E
PI_504231	SRR18475506	Beta vulgaris subsp. maritima	ITA	4E
PI_504238	SRR18475504	Beta vulgaris subsp. maritima	ITA	4E
PI_504240	SRR18475502	Beta vulgaris subsp. maritima	ITA	4E
PI_504245	SRR18475500	Beta vulgaris subsp. maritima	ITA	4E
PI_504249	SRR18475499	Beta vulgaris subsp. maritima	ITA	4E
PI_504255	SRR18475497	Beta vulgaris subsp. maritima	ITA	4E	N	N	N	N
PI_504256	SRR18475496	Beta vulgaris subsp. maritima	ITA	4E
PI_504272	SRR18475491	Beta vulgaris subsp. maritima	FRA	4E
PI_504282	SRR18475488	Beta vulgaris subsp. maritima	FRA	4E
PI_518299	SRR18475669	Beta vulgaris subsp. maritima	GBR	4E
PI_518300	SRR18475668	Beta vulgaris subsp. maritima	GBR	4E
PI_518302	SRR18475667	Beta vulgaris subsp. maritima	GBR	4E
PI_518303	SRR18475666	Beta vulgaris subsp. maritima	GBR	4E
PI_518310	SRR18475658	Beta vulgaris subsp. maritima	GBR	4E	N	N	N	N
PI_518312	SRR18475656	Beta vulgaris subsp. maritima	GBR	4E	N	N	N	N
PI_518319	SRR18475653	Beta vulgaris subsp. maritima	GBR	4E
PI_518320	SRR18475652	Beta vulgaris subsp. maritima	GBR	4E
PI_518324_1	SRR18475648	Beta vulgaris subsp. maritima	GBR	4E	N	N	N	N
PI_518344	SRR18475540	Beta vulgaris subsp. maritima	GBR	4E
PI_518356	SRR18475535	Beta vulgaris subsp. maritima	GBR	4E
PI_518406	SRR18475519	Beta vulgaris subsp. maritima	IRL	4E	N	N	N	N
PI_518419	SRR18475514	Beta vulgaris subsp. maritima	IRL	4E
PI_518426	SRR18475447	Beta vulgaris subsp. maritima	GBR	4E
PI_540584	SRR18475427	Beta vulgaris subsp. maritima	FRA	4E	N	N	N	N
PI_540585	SRR18475426	Beta vulgaris subsp. maritima	FRA	4E
PI_540615	SRR18475414	Beta vulgaris subsp. maritima	FRA	4E
PI_540621	SRR18475410	Beta vulgaris subsp. maritima	FRA	4E	N	N	N	N
PI_540632	SRR18475406	Beta vulgaris subsp. maritima	GBR	4E	N	N	N	N
PI_540632_1	SRR18475405	Beta vulgaris subsp. maritima	GBR	4E
PI_540634	SRR18475403	Beta vulgaris subsp. maritima	GBR	4E
PI_540635	SRR18475401	Beta vulgaris subsp. maritima	GBR	4E	N	N	N	N
PI_540637	SRR18475400	Beta vulgaris subsp. maritima	FRA	4E	N	N	N	N
PI_540638	SRR18475399	Beta vulgaris subsp. maritima	FRA	4E
PI_540645	SRR18475396	Beta vulgaris subsp. maritima	FRA	4E	N	N	N	N
PI_540648	SRR18475394	Beta vulgaris subsp. maritima	FRA	4E
PI_540652	SRR18475393	Beta vulgaris subsp. maritima	FRA	4E	N	N	N	N
PI_540658	SRR18475387	Beta vulgaris subsp. maritima	FRA	4E
PI_540659	SRR18475386	Beta vulgaris subsp. maritima	FRA	4E
PI_540660	SRR18475385	Beta vulgaris subsp. maritima	FRA	4E
PI_540662	SRR18475383	Beta vulgaris subsp. maritima	FRA	4E	N	N	N	N
PI_540664	SRR18475382	Beta vulgaris subsp. maritima	FRA	4E	N	N	N	N
PI_540668	SRR18475378	Beta vulgaris subsp. maritima	DNK	4E	N	N	N	N
PI_540668_1	SRR18475377	Beta vulgaris subsp. maritima	DNK	4E
PI_540672	SRR18475376	Beta vulgaris subsp. maritima	DNK	4E
PI_540673	SRR18475375	Beta vulgaris subsp. maritima	DNK	4E	N	N	N	N
PI_540674	SRR18475374	Beta vulgaris subsp. maritima	DNK	4E
PI_540675	SRR18475373	Beta vulgaris subsp. maritima	DNK	4E	N	N	N	N
PI_540676	SRR18475372	Beta vulgaris subsp. maritima	DNK	4E
PI_540676_1	SRR18475371	Beta vulgaris subsp. maritima	DNK	4E
PI_540677	SRR18475370	Beta vulgaris subsp. maritima	DNK	4E
PI_540678	SRR18475369	Beta vulgaris subsp. maritima	DNK	4E
PI_540678_1	SRR18475367	Beta vulgaris subsp. maritima	DNK	4E
PI_540682	SRR18475366	Beta vulgaris subsp. maritima	DNK	4E
PI_540682_1	SRR18475365	Beta vulgaris subsp. maritima	DNK	4E
PI_540684	SRR18475364	Beta vulgaris subsp. maritima	DNK	4E
PI_540684_1	SRR18475363	Beta vulgaris subsp. maritima	DNK	4E
PI_540685	SRR18475362	Beta vulgaris subsp. maritima	DNK	4E	N	N	N	N
PI_546405	SRR18475480	Beta vulgaris subsp. maritima	DNK	4E
PI_546412	SRR18475479	Beta vulgaris subsp. maritima	DNK	4E	N	N	N	N
PI_604511	SRR18475339	Beta vulgaris subsp. maritima	FRA	4E
PI_604515	SRR18475336	Beta vulgaris subsp. maritima	GRC	4E
PI_604547	SRR18475289	Beta vulgaris subsp. maritima	DEU	4E
BETA_1656	SRR18475865	Beta vulgaris subsp. maritima	ITA	4F		+	+
PI_504269	SRR18475494	Beta vulgaris subsp. maritima	FRA	4F	N	N	N	N
PI_518304	SRR18475665	Beta vulgaris subsp. maritima	GBR	4F	N	N	N	N
PI_518306	SRR18475664	Beta vulgaris subsp. maritima	GBR	4F		+	+
PI_518306_1	SRR18475663	Beta vulgaris subsp. maritima	GBR	4F		+	+
PI_518308	SRR18475660	Beta vulgaris subsp. maritima	GBR	4F		+	+
PI_518309	SRR18475659	Beta vulgaris subsp. maritima	GBR	4F	N	N	N	N
PI_518316	SRR18475654	Beta vulgaris subsp. maritima	GBR	4F	N	N	N	N
PI_518335	SRR18475642	Beta vulgaris subsp. maritima	GBR	4F		+	+
PI_518440	SRR18475444	Beta vulgaris subsp. maritima	GBR	4F		+	+
PI_540575	SRR18475431	Beta vulgaris subsp. maritima	FRA	4F	N	N	N	N
PI_540576	SRR18475430	Beta vulgaris subsp. maritima	FRA	4F	N	N	N	N
PI_540625_1	SRR18475408	Beta vulgaris subsp. maritima	FRA	4F		+	+
PI_540631	SRR18475407	Beta vulgaris subsp. maritima	GBR	4F
PI_540638_1	SRR18475398	Beta vulgaris subsp. maritima	FRA	4F		+	+
PI_540643	SRR18475397	Beta vulgaris subsp. maritima	FRA	4F		+	+
PI_540653	SRR18475389	Beta vulgaris subsp. maritima	FRA	4F	N	N	N	N
PI_540666	SRR18475381	Beta vulgaris subsp. maritima	FRA	4F	N	N	N	N
PI_540702	SRR18475355	Beta vulgaris subsp. maritima	FRA	4F			+
PI_604518	SRR18475332	Beta vulgaris subsp. maritima	GRC	4F	N	N	N	N
PI_604521	SRR18475330	Beta vulgaris subsp. maritima		4F			+
BETA_2322	SRR18475739	Beta vulgaris subsp. maritima	PRT	4G
PI_540599	SRR18475423	Beta vulgaris subsp. maritima	FRA	4G	N	N	N	N
PI_540606	SRR18475420	Beta vulgaris subsp. maritima	FRA	4G
PI_546378	SRR18475354	Beta vulgaris subsp. maritima	USA	4G
PI_546528	SRR18475459	Beta vulgaris subsp. maritima	ITA	4G
PI_604529	SRR18475321	Beta vulgaris subsp. maritima	ESP	4G	N	N	N	N
PI_604536	SRR18475300	Beta vulgaris subsp. maritima	ESP	4G	N	N	N	N
PI_604540	SRR18475296	Beta vulgaris subsp. maritima	ESP	4G
BETA_322	SRR18475851	Beta vulgaris subsp. maritima	ITA	4H
PI_504210	SRR18475547	Beta vulgaris subsp. maritima	ITA	4H	N	N	N	N
PI_504216	SRR18475512	Beta vulgaris subsp. maritima	ITA	4H
PI_546431	SRR18475476	Beta vulgaris subsp. maritima	GRC	4H
PI_546522	SRR18475461	Beta vulgaris subsp. maritima	GRC	4H
BETA_1262	SRR18475463	Beta vulgaris subsp. adanensis *2	TUR	1	+
BETA_1693	SRR18475799	Beta vulgaris subsp. adanensis *2	GRC	3A
BETA_1107	SRR18475737	Beta vulgaris subsp. adanensis *2	TUR	3B
BETA_1031	SRR18475255	Beta vulgaris subsp. adanensis	GRC	4C
BETA_1054	SRR18475792	Beta vulgaris subsp. adanensis	TUR	4C	N	N	N	N
BETA_1076	SRR18475770	Beta vulgaris subsp. adanensis	TUR	4C
BETA_1160	SRR18475819	Beta vulgaris subsp. adanensis	GRC	4C	N	N	N	N
BETA_1161	SRR18475808	Beta vulgaris subsp. adanensis	GRC	4C
BETA_1269	SRR18475452	Beta vulgaris subsp. adanensis	GRC	4C
BETA_1321	SRR18475283	Beta vulgaris subsp. adanensis	TUR	4C
BETA_1356	SRR18475257	Beta vulgaris subsp. adanensis	GRC	4C
BETA_1405	SRR18475250	Beta vulgaris subsp. adanensis	GRC	4C
BETA_1421	SRR18475249	Beta vulgaris subsp. adanensis	GRC	4C	N	N	N	N
BETA_1423	SRR18475247	Beta vulgaris subsp. adanensis	GRC	4C
BETA_1474	SRR18475241	Beta vulgaris subsp. adanensis	GRC	4C
BETA_1475	SRR18475240	Beta vulgaris subsp. adanensis	GRC	4C
BETA_1634	SRR18475308	Beta vulgaris subsp. adanensis	GRC	4C
BETA_1638	SRR18475307	Beta vulgaris subsp. adanensis	GRC	4C
BETA_1650	SRR18475305	Beta vulgaris subsp. adanensis	GRC	4C	N	N	N	N
BETA_1651	SRR18475304	Beta vulgaris subsp. adanensis	GRC	4C	N	N	N	N
BETA_1988	SRR18475771	Beta vulgaris subsp. adanensis	TUR	4C
BETA_2161	SRR18475760	Beta vulgaris subsp. adanensis	TUR	4C
BETA_2165	SRR18475758	Beta vulgaris subsp. adanensis	GRC	4C
BETA_1259	SRR18475357	Beta vulgaris subsp. adanensis	CYP	4D	N	N	N	N
BETA_1322	SRR18475272	Beta vulgaris subsp. adanensis	TUR	4D	N	N	N	N
BETA_1794	SRR18475796	Beta vulgaris subsp. adanensis	TUR	4D
BETA_1953	SRR18475774	Beta vulgaris subsp. adanensis	TUR	4D
BETA_2034	SRR18475764	Beta vulgaris subsp. adanensis	TUR	4D
BETA_2225	SRR18475753	Beta vulgaris subsp. adanensis	GRC	4D
BETA_6	SRR18475835	Beta vulgaris subsp maritima *2	HUN	3A
BETA_7	SRR18475626	Beta vulgaris subsp maritima *2	UN	3A
BETA_591	SRR18475836	Beta vulgaris subsp maritima *2	CYP	4C
PI_535835	SRR18475441	Beta vulgaris	POL	1	+
PI_121838	SRR18475608	Beta vulgaris	IND	4B
PI_531253	SRR18475443	Beta vulgaris	DNK	4D
PI_504178	SRR18475559	Beta vulgaris	ITA	4E
Ames 4511		Beta macrorhiza	DNK	Outgroup
*1, Plus sign ‘+’ is given to the accession with the query whereas none is given when the result is negative. ‘N’ denotes no data.
*2, Accessions suspected to be mislabeled by Wascher et al. (2022) and this study
