# Supplementary material for: Mitochondrial phylogeny and distribution of cytoplasmic male sterility-associated genes in Beta vulgaris
Source: PLoS One. 2024 Sep 27;19(9):e0308551. doi: 10.1371/journal.pone.0308551 (PMC11432856; doi:10.1371/journal.pone.0308551)
Supplement: S2 Table — (XLSX) [file pone.0308551.s002.xlsx]

## Sheet: Sheet1
Table S2 Eigenvalues and the proportion of variation in the principal component analysis of B. vulgaris mitochondrial SNPs.
PC	Eigenvalue	Proportion of variation explained	Cumulative proportion explained
0	4.81009	0.44271	0.44271
1	1.41705	0.13042	0.57313
2	1.16862	0.10756	0.68069
3	0.94604	0.08707	0.76776
4	0.65005	0.05983	0.82759
5	0.35938	0.03308	0.86067
6	0.24883	0.0229	0.88357
7	0.21284	0.01959	0.90316
8	0.19504	0.01795	0.92111
9	0.1713	0.01577	0.93688
10	0.10518	0.00968	0.94656
11	0.07701	0.00709	0.95364
12	0.05552	0.00511	0.95876
13	0.04524	0.00416	0.96292
14	0.04081	0.00376	0.96667
15	0.03469	0.00319	0.96987
16	0.02896	0.00267	0.97253
17	0.02545	0.00234	0.97487
18	0.02276	0.00209	0.97697
19	0.02104	0.00194	0.97891
20	0.01685	0.00155	0.98046
